# Supplementary material for: Genomic Analysis by Deep Sequencing of the Probiotic Lactobacillus brevis KB290 Harboring Nine Plasmids Reveals Genomic Stability
Source: PLoS One. 2013 Mar 27;8(3):e60521. doi: 10.1371/journal.pone.0060521 (PMC3609814; doi:10.1371/journal.pone.0060521)
Supplement: Table S1 — PCR primers used for plasmid-specific detection. (XLS) [file pone.0060521.s006.xls]

## Sheet: Table S1
Table S1 PCR primers used for plasmid-specific detection
Target plasmid	Primer pair (5'-3')
pKB290-1	TTAGTGGGCAGCGAACTCTT
	TGAACGGAATCATGTCGGTA
pKB290-2	ACGATCTTGAATTGCGCTCT
	GGCAACACCAAACTCGAAAT
pKB290-3	CGGCTTTACATGCAGGATTT
	CAGCCAAAGCGCTATTTTTC
pKB290-4	AGAAACGGCAACATCAAACC
	AAGCCTTCTGCCATTGCTTA
pKB290-5	TTTACCAACACGGCATTGAA
	TTGAGCACTTGCTGATGACC
pKB290-6	TTCGCAACTTCCAGTCTGTG
	AAACGACCTTGGCAAAAATG
pKB290-7	CGTCCTCGGGTACTTTACCA
	GGCTCCCATGAAATCTTGAA
pKB290-8	AATGCGGCAACCAATTTTAG
	CGGGATTGCTGCTAATGAAT
pKB290-9	CCATGGAAAACCATTGGAAC
	CAAACGCGTGAAGAACAAGA
