# Supplementary material for: Genomic Analysis by Deep Sequencing of the Probiotic Lactobacillus brevis KB290 Harboring Nine Plasmids Reveals Genomic Stability
Source: PLoS One. 2013 Mar 27;8(3):e60521. doi: 10.1371/journal.pone.0060521 (PMC3609814; doi:10.1371/journal.pone.0060521)
Supplement: Table S2 — General features of L. brevis KB290 and ATCC 367 genomes. (XLS) [file pone.0060521.s007.xls]

## Sheet: Table S2
Table S2 General features of L. brevis KB290 and ATCC 367 genomes
Strain	Genome length, bp	Plasmid (no. of genes)	Number of
			Protein-coding genes	rRNA operons	tRNA genes	Transposase genes	Prophage clusters	CRISPRs
L. brevis KB290	2587877	pKB290-1 (37) pKB290-2 (34) pKB290-3 (34) pKB290-4 (25) pKB290-5 (29) pKB290-6 (10) pKB290-7 (10) pKB290-8 (6) pKB290-9 (6)	2582	5	63	55	2	1
L. brevis ATCC 367	2340228	pLVIS1 (12) pLVIS2 (25)	2221	5	65	31	1	2
