# Supplementary material for: Genomic Analysis by Deep Sequencing of the Probiotic Lactobacillus brevis KB290 Harboring Nine Plasmids Reveals Genomic Stability
Source: PLoS One. 2013 Mar 27;8(3):e60521. doi: 10.1371/journal.pone.0060521 (PMC3609814; doi:10.1371/journal.pone.0060521)
Supplement: Table S4 — Transporters found in L. brevis KB290 and ATCC 367. (XLS) [file pone.0060521.s009.xls]

## Sheet: Supplementary Table S4
Supplementary Table S4 Transporters found in L. brevis KB290 and ATCC 367
	No. in L. brevis KB290		No. in L. brevis ATCC 367
	Chromosome	Plasmids	Chromosome	Plasmids
ABC Transporters, Eukaryotic Type
ABCA (ABC1) subfamily	0	0	0	0
ABCB (MDR/TAP) subfamily	5	0	4	0
ABCC (CFTR/MRP) subfamily	3	1	2	0
ABCD (ALD) subfamily	0	0	0	0
ABCG (White) subfamily	0	0	0	0
Other subfamilies	0	0	1	0
ABC Transporters, Prokaryotic Type
Mineral and organic ion transporters	11	0	11	0
Oligosaccharide and polyol transporters	7	0	7	0
Monosaccharide transporters	0	0	0	0
Phosphate and amino acid transporters	24	0	24	0
Peptide and nickel transporters	16	0	17	0
Metallic cation, iron-siderophore and vitamin B12 transporters	23	0	23	0
ABC-2 type and other transporters	21	2	21	0
Major Facilitator Superfamily (MFS)
Sugar transporters	5	1	4	0
Organic acid transporters	2	0	1	0
Phosphate and organophosphate transporters	1	0	1	0
Nitrate/nitrite transporters	0	0	0	0
Lipid transporters	0	0	0	0
Metal transporters	0	0	0	0
Protein transporters	0	0	0	0
Drug transporters	6	0	7	0
Unknown transporters	1	0	1	0
Phosphotransferase System (PTS)
Enzyme I and HPr	2	0	2	0
Enzyme II	5	0	4	0
Total	132	4	130	0
