# Supplementary material for: Genomic Analysis by Deep Sequencing of the Probiotic Lactobacillus brevis KB290 Harboring Nine Plasmids Reveals Genomic Stability
Source: PLoS One. 2013 Mar 27;8(3):e60521. doi: 10.1371/journal.pone.0060521 (PMC3609814; doi:10.1371/journal.pone.0060521)
Supplement: Table S5 — The 375 chromosomal genes found in KB290 but not in ATCC 367. (XLS) [file pone.0060521.s010.xls]

## Sheet: Table S5
Table S5 The 375 chromosomal genes found in KB290 but not in ATCC 367
Locus	Definition	COG functional category
LVISKB_0003	Hypothetical protein LVISKB_0003
LVISKB_0008	Hypothetical protein LVISKB_0008
LVISKB_0012	Hypothetical protein LVISKB_0012
LVISKB_0017	Hypothetical protein LVISKB_0017
LVISKB_0018	Oligopeptide-binding protein OppA	Amino acid transport and metabolism
LVISKB_0019	Periplasmic murein peptide-binding protein	Amino acid transport and metabolism
LVISKB_0022	Hypothetical protein LVISKB_0022
LVISKB_0026	Hypothetical protein LVISKB_0026
LVISKB_0030	Hypothetical protein LVISKB_0030
LVISKB_0035	Hypothetical protein LVISKB_0035
LVISKB_0036	Hypothetical protein LVISKB_0036
LVISKB_0045	Transposase
LVISKB_0046	Probable transposase for insertion-like sequence element IS1161	DNA replication, recombination and repair
LVISKB_0077	Proton glutamate symport protein	Energy production and conversion
LVISKB_0086	Hypothetical protein LVISKB_0086
LVISKB_0101	Transposase	DNA replication, recombination and repair
LVISKB_0102	Putative transposase for insertion sequence element IS6501	DNA replication, recombination and repair
LVISKB_0103	Transposase	DNA replication, recombination and repair
LVISKB_0109	Hypothetical protein LVISKB_0109
LVISKB_0112	Hypothetical protein LVISKB_0112
LVISKB_0123	Hypothetical protein LVISKB_0123
LVISKB_0128	Hypothetical protein LVISKB_0128
LVISKB_0153	Hypothetical protein LVISKB_0153
LVISKB_0155	Hypothetical protein LVISKB_0155
LVISKB_0168	Uncharacterized transporter YeaB	Inorganic ion transport and metabolism
LVISKB_0169	MDR Permease
LVISKB_0170	Hypothetical protein LVISKB_0170
LVISKB_0171	Methylenomycin A resistance protein	Carbohydrate transport and metabolism, Amino acid transport and metabolism, Inorganic ion transport and metabolism, General function prediction only
LVISKB_0172	Hypothetical protein LVISKB_0172
LVISKB_0179	Hypothetical protein LVISKB_0179
LVISKB_0198	Na+/H+ antiporter
LVISKB_0202	Sensor protein DcuS	Signal transduction mechanisms
LVISKB_0231	Hypothetical protein LVISKB_0231
LVISKB_0241	Thermostable beta-glucosidase B	Carbohydrate transport and metabolism
LVISKB_0242	Hypothetical protein LVISKB_0242
LVISKB_0243	Uncharacterized HTH-type transcriptional regulator YisR	Transcription
LVISKB_0244	Beta-galactosidase BgaB	Carbohydrate transport and metabolism
LVISKB_0245	Facilitator transporter	Carbohydrate transport and metabolism, Amino acid transport and metabolism, Inorganic ion transport and metabolism, General function prediction only
LVISKB_0246	Glucan endo-1 6-beta-glucosidase	Cell envelope biogenesis, outer membrane
LVISKB_0267	Hypothetical protein LVISKB_0267
LVISKB_0281	Hypothetical protein LVISKB_0281
LVISKB_0301	Hypothetical protein LVISKB_0301
LVISKB_0316	Hypothetical protein LVISKB_0316
LVISKB_0331	Conserved hypothetical protein
LVISKB_0332	Hypothetical protein LVISKB_0332
LVISKB_0333	4-deoxy-L-threo-5-hexosulose-uronate ketol-isomerase	Carbohydrate transport and metabolism
LVISKB_0335	2-keto-3-deoxygluconate permease
LVISKB_0336	2-dehydro-3-deoxygluconokinase	Carbohydrate transport and metabolism
LVISKB_0339	Hypothetical protein LVISKB_0339
LVISKB_0341	Hypothetical protein LVISKB_0341
LVISKB_0359	Hypothetical protein LVISKB_0359
LVISKB_0360	GTP pyrophosphokinase YwaC	Function unknown
LVISKB_0363	Hypothetical protein LVISKB_0363
LVISKB_0368	Hypothetical protein LVISKB_0368
LVISKB_0373	Aldose 1-epimerase	Carbohydrate transport and metabolism
LVISKB_0383	Short-chain alcohol dehydrogenase
LVISKB_0392	Hypothetical protein LVISKB_0392
LVISKB_0403	Putative cation-transporting P-type ATPase	Inorganic ion transport and metabolism
LVISKB_0431	Conserved hypothetical protein
LVISKB_0444	Hypothetical protein LVISKB_0444
LVISKB_0486	Transposase	DNA replication, recombination and repair
LVISKB_0499	Hypothetical protein LVISKB_0499
LVISKB_0502	Hypothetical protein LVISKB_0502
LVISKB_0504	Cell surface protein
LVISKB_0505	Hypothetical protein LVISKB_0505
LVISKB_0506	Hypothetical protein LVISKB_0506
LVISKB_0507	Probable transposase for insertion-like sequence element IS1161	DNA replication, recombination and repair
LVISKB_0508	Hypothetical protein LVISKB_0508
LVISKB_0509	Conserved hypothetical protein
LVISKB_0510	Hypothetical protein LVISKB_0510
LVISKB_0511	Hypothetical protein LVISKB_0511
LVISKB_0512	Cell surface protein
LVISKB_0513	Cell surface protein
LVISKB_0514	Conserved hypothetical protein
LVISKB_0528	Hypothetical protein LVISKB_0528
LVISKB_0529	Hypothetical protein LVISKB_0529
LVISKB_0545	Di-/tripeptide transporter	Amino acid transport and metabolism
LVISKB_0559	Uncharacterized hydrolase SA2367	General function prediction only
LVISKB_0560	Uncharacterized hydrolase SA2367	General function prediction only
LVISKB_0566	PTS system mannose-specific EIIAB component	Carbohydrate transport and metabolism
LVISKB_0567	PTS system mannose-specific EIIAB component	Carbohydrate transport and metabolism
LVISKB_0574	Uncharacterized protein YhgE
LVISKB_0577	Hypothetical protein LVISKB_0577
LVISKB_0584	Probable transposase for insertion-like sequence element IS1161	DNA replication, recombination and repair
LVISKB_0589	DNA repair protein RadA homolog
LVISKB_0596	Uncharacterized protein YacP	General function prediction only
LVISKB_0606	Hypothetical protein LVISKB_0606
LVISKB_0680	Hypothetical protein LVISKB_0680
LVISKB_0689	Putative transposase for insertion sequence element IS6501	DNA replication, recombination and repair
LVISKB_0722	Hypothetical protein LVISKB_0722
LVISKB_0725	Putative transposase for insertion sequence element IS6501	DNA replication, recombination and repair
LVISKB_0728	HTH-type transcriptional repressor PurR	Transcription
LVISKB_0729	Conserved hypothetical protein	Function unknown
LVISKB_0730	Conserved hypothetical protein	Function unknown
LVISKB_0731	Choloylglycine hydrolase	Cell envelope biogenesis, outer membrane
LVISKB_0732	Probable transposase for insertion-like sequence element IS1161	DNA replication, recombination and repair
LVISKB_0733	Arginine deiminase	Amino acid transport and metabolism
LVISKB_0734	Hypothetical protein LVISKB_0734
LVISKB_0736	Hypothetical protein LVISKB_0736
LVISKB_0737	ICEBs1 integrase	DNA replication, recombination and repair
LVISKB_0738	Transcription regulator
LVISKB_0739	Hypothetical protein LVISKB_0739
LVISKB_0740	Conserved hypothetical protein	Function unknown
LVISKB_0741	Hypothetical protein LVISKB_0741
LVISKB_0742	Hypothetical protein LVISKB_0742
LVISKB_0743	Hypothetical protein LVISKB_0743
LVISKB_0744	Hypothetical protein LVISKB_0744
LVISKB_0745	Conserved hypothetical protein
LVISKB_0746	Virulence-associated E family protein	General function prediction only
LVISKB_0747	Prophage Lp4 DNA replication
LVISKB_0748	Hypothetical protein LVISKB_0748
LVISKB_0749	Conserved hypothetical protein
LVISKB_0758	Hypothetical protein LVISKB_0758
LVISKB_0762	Probable transposase for insertion-like sequence element IS1161	DNA replication, recombination and repair
LVISKB_0765	Transposase	DNA replication, recombination and repair
LVISKB_0766	Transposase for insertion sequence element IS1086	DNA replication, recombination and repair
LVISKB_0767	Putative transposase for insertion sequence element IS6501	DNA replication, recombination and repair
LVISKB_0768	Transposase	DNA replication, recombination and repair
LVISKB_0780	Hypothetical protein LVISKB_0780
LVISKB_0792	UPF0161 protein LVIS_1274
LVISKB_0801	Hypothetical protein LVISKB_0801
LVISKB_0805	Hypothetical protein LVISKB_0805
LVISKB_0825	Glutamine transport ATP-binding protein GlnQ	Amino acid transport and metabolism
LVISKB_0886	Hypothetical protein LVISKB_0886
LVISKB_0892	Uncharacterized oxidoreductase YtbE	General function prediction only
LVISKB_0902	C-Di-GMP-specific phosphodiesterase
LVISKB_0908	Conserved hypothetical protein
LVISKB_0914	Hypothetical protein LVISKB_0914
LVISKB_0955	Hypothetical protein LVISKB_0955
LVISKB_0967	Conserved hypothetical protein
LVISKB_1001	Guanylate kinase	Nucleotide transport and metabolism
LVISKB_1022	Signal recognition particle protein
LVISKB_1032	Hypothetical protein LVISKB_1032
LVISKB_1058	Hypothetical protein LVISKB_1058
LVISKB_1068	Hypothetical protein LVISKB_1068
LVISKB_1069	Transcription regulator
LVISKB_1073	Hypothetical protein LVISKB_1073
LVISKB_1080	Hypothetical protein LVISKB_1080
LVISKB_1083	Conserved hypothetical protein
LVISKB_1094	L-lactate dehydrogenase [cytochrome]	Energy production and conversion
LVISKB_1095	Lactate 2-monooxygenase	Energy production and conversion
LVISKB_1097	Sodium, potassium, lithium and rubidium/H(+) antiporter
LVISKB_1098	Hypothetical protein LVISKB_1097	Inorganic ion transport and metabolism
LVISKB_1099	Hypothetical protein LVISKB_1099
LVISKB_1100	Uncharacterized transporter YycB	Inorganic ion transport and metabolism
LVISKB_1103	Conserved hypothetical protein	Cell envelope biogenesis, outer membrane, Carbohydrate transport and metabolism
LVISKB_1104	Putative dihydroflavonol-4-reductase	Cell envelope biogenesis, outer membrane, Carbohydrate transport and metabolism
LVISKB_1109	Transcriptional regulator
LVISKB_1110	Transcriptional regulator
LVISKB_1119	Hypothetical protein LVISKB_1119
LVISKB_1165	Hypothetical protein LVISKB_1165
LVISKB_1166	Hypothetical protein LVISKB_1166
LVISKB_1184	Probable transposase for insertion-like sequence element IS1161	DNA replication, recombination and repair
LVISKB_1191	Transposase	DNA replication, recombination and repair
LVISKB_1192	Probable transposase for insertion-like sequence element IS1161	DNA replication, recombination and repair
LVISKB_1193	Transposase	DNA replication, recombination and repair
LVISKB_1201	Hypothetical protein LVISKB_1201
LVISKB_1248	Putative transposase InsK for insertion sequence element IS150	DNA replication, recombination and repair
LVISKB_1249	Insertion element IS1223 uncharacterized 20.7 kDa protein	DNA replication, recombination and repair
LVISKB_1261	Probable transposase for insertion-like sequence element IS1161	DNA replication, recombination and repair
LVISKB_1264	Hypothetical protein LVISKB_1264
LVISKB_1276	Translation initiation factor IF-2
LVISKB_1289	Ribosome-recycling factor	Translation, ribosomal structure and biogenesis
LVISKB_1293	Transposase	DNA replication, recombination and repair
LVISKB_1299	Probable multidrug resistance ABC transporter ATP-binding/permease protein YheI
LVISKB_1300	Probable multidrug resistance ABC transporter ATP-binding/permease protein YheI
LVISKB_1303	LexA repressor	Transcription, Signal transduction mechanisms
LVISKB_1314	Hypothetical protein LVISKB_1314
LVISKB_1315	Conserved hypothetical protein
LVISKB_1362	Hypothetical protein LVISKB_1362
LVISKB_1365	Hypothetical protein LVISKB_1365
LVISKB_1374	Amidase
LVISKB_1411	Hypothetical protein LVISKB_1411
LVISKB_1418	Transposase for insertion sequence element IS4351	DNA replication, recombination and repair
LVISKB_1420	Hypothetical protein LVISKB_1420
LVISKB_1425	Hypothetical protein LVISKB_1425
LVISKB_1456	Putative transposase InsK for insertion sequence element IS150	DNA replication, recombination and repair
LVISKB_1457	Insertion element IS1223 uncharacterized 20.7 kDa protein	DNA replication, recombination and repair
LVISKB_1482	Hypothetical protein LVISKB_1482
LVISKB_1483	Phosphoenolpyruvate-protein phosphotransferase
LVISKB_1551	Propanediol utilization protein PduV	Amino acid transport and metabolism
LVISKB_1565	ATP-binding/permease protein CydC	Energy production and conversion, Posttranslational modification, protein turnover, chaperones
LVISKB_1568	Transposase InsI for insertion sequence element IS30A	DNA replication, recombination and repair
LVISKB_1570	dTDP-glucose 4,6-dehydratase	Cell envelope biogenesis, outer membrane
LVISKB_1571	Transcriptional regulator LytR	Transcription
LVISKB_1572	Spore coat polysaccharide biosynthesis protein SpsK	Cell envelope biogenesis, outer membrane
LVISKB_1573	dTDP-glucose 4,6-dehydratase	Cell envelope biogenesis, outer membrane
LVISKB_1574	dTDP-4-dehydrorhamnose 3,5-epimerase	Cell envelope biogenesis, outer membrane
LVISKB_1575	Glucose-1-phosphate thymidylyltransferase	Cell envelope biogenesis, outer membrane
LVISKB_1576	Putative O-antigen transporter	General function prediction only
LVISKB_1577	Conserved hypothetical protein
LVISKB_1578	Putative CDP-glycerol:glycerophosphate glycerophosphotransferase TarF	Cell envelope biogenesis, outer membrane
LVISKB_1579	Uncharacterized glycosyltransferase alr2836	Cell envelope biogenesis, outer membrane
LVISKB_1580	Glycosyl transferase
LVISKB_1581	Conserved hypothetical protein
LVISKB_1582	Glycosyl transferase family protein	General function prediction only
LVISKB_1583	Galactosyl transferase CpsE	Cell envelope biogenesis, outer membrane
LVISKB_1584	Tyrosine-protein phosphatase YwqE	Carbohydrate transport and metabolism, Cell envelope biogenesis, outer membrane
LVISKB_1585	Tyrosine-protein kinase YwqD	Cell division and chromosome partitioning
LVISKB_1586	Capsular polysaccharide biosynthesis protein CapA	Cell envelope biogenesis, outer membrane
LVISKB_1643	Transposase	DNA replication, recombination and repair
LVISKB_1668	Hypothetical protein LVISKB_1668
LVISKB_1669	Putative transposase InsK for insertion sequence element IS150	DNA replication, recombination and repair
LVISKB_1676	Transposase	DNA replication, recombination and repair
LVISKB_1691	Hypothetical protein LVISKB_1691
LVISKB_1694	Xin secretion/phage lysis holin
LVISKB_1706	Hypothetical protein LVISKB_1706
LVISKB_1711	Hypothetical protein LVISKB_1711
LVISKB_1713	Conserved hypothetical protein
LVISKB_1714	Hypothetical protein LVISKB_1714
LVISKB_1715	Conserved hypothetical protein	Function unknown
LVISKB_1716	Conserved hypothetical protein
LVISKB_1717	Uncharacterized protein HI_1405	Function unknown
LVISKB_1718	Hypothetical protein LVISKB_1718
LVISKB_1719	Uncharacterized protein HI_1407	Function unknown
LVISKB_1720	Uncharacterized protein HI_1409	Function unknown
LVISKB_1721	PBSX phage terminase large subunit	General function prediction only
LVISKB_1722	Uncharacterized protein YqaS	Function unknown
LVISKB_1723	Hypothetical protein LVISKB_1723
LVISKB_1724	Hypothetical protein LVISKB_1724
LVISKB_1726	Hypothetical protein LVISKB_1726
LVISKB_1727	Conserved hypothetical protein
LVISKB_1728	Uncharacterized protein HI_1422	Transcription
LVISKB_1729	Conserved hypothetical protein
LVISKB_1730	Conserved hypothetical protein
LVISKB_1731	Conserved hypothetical protein	DNA replication, recombination and repair
LVISKB_1732	Hypothetical protein LVISKB_1732
LVISKB_1733	Hypothetical protein LVISKB_1733
LVISKB_1734	Hypothetical protein LVISKB_1734
LVISKB_1735	Hypothetical protein LVISKB_1735
LVISKB_1736	Hypothetical protein LVISKB_1736
LVISKB_1737	XRE family transcriptional regulator
LVISKB_1738	Conserved hypothetical protein
LVISKB_1739	Hypothetical protein YhaI
LVISKB_1740	Hypothetical protein LVISKB_1740
LVISKB_1741	Conserved hypothetical protein
LVISKB_1747	Putative Na(+)/H(+) antiporter YjbQ	Inorganic ion transport and metabolism
LVISKB_1761	Hypothetical protein LVISKB_1761
LVISKB_1763	Guanylate kinase	Nucleotide transport and metabolism
LVISKB_1792	Hypothetical protein LVISKB_1792
LVISKB_1816	Hypothetical protein LVISKB_1816
LVISKB_1822	Hypothetical protein LVISKB_1822
LVISKB_1828	Hypothetical protein LVISKB_1828
LVISKB_1840	Probable transposase for insertion-like sequence element IS1161	DNA replication, recombination and repair
LVISKB_1855	Transport/processing ATP-binding protein ComA
LVISKB_1857	Serine/threonine protein kinase
LVISKB_1859	Hypothetical protein LVISKB_1859
LVISKB_1870	Hypothetical protein LVISKB_1870
LVISKB_1875	Hypothetical protein LVISKB_1875
LVISKB_1877	Conserved hypothetical protein
LVISKB_1880	Neutral endopeptidase	Posttranslational modification, protein turnover, chaperones
LVISKB_1883	Hypothetical protein LVISKB_1883
LVISKB_1884	Hypothetical protein LVISKB_1884
LVISKB_1894	Electron transfer flavoprotein subunit beta
LVISKB_1913	Transposase InsI for insertion sequence element IS30A	DNA replication, recombination and repair
LVISKB_1935	Drug/metabolite exporter family protein	Carbohydrate transport and metabolism, Amino acid transport and metabolism, General function prediction only
LVISKB_1952	Double-stranded beta-helix-like protein
LVISKB_1955	Hypothetical protein LVISKB_1955
LVISKB_1963	Regulatory protein PocR	Transcription
LVISKB_1966	Conserved hypothetical protein
LVISKB_1989	Hypothetical protein LVISKB_1989
LVISKB_1992	Hypothetical protein LVISKB_1992
LVISKB_1995	Hypothetical protein LVISKB_1995
LVISKB_2004	Tetracenomycin C resistance and export protein	Carbohydrate transport and metabolism, Amino acid transport and metabolism, Inorganic ion transport and metabolism, General function prediction only
LVISKB_2005	Uncharacterized MFS-type transporter YvkA	Carbohydrate transport and metabolism, Amino acid transport and metabolism, Inorganic ion transport and metabolism, General function prediction only
LVISKB_2033	Hypothetical protein LVISKB_2033
LVISKB_2038	Conserved hypothetical protein
LVISKB_2066	Conserved hypothetical protein
LVISKB_2068	Transposase InsI for insertion sequence element IS30A	DNA replication, recombination and repair
LVISKB_2069	S-layer protein
LVISKB_2075	DNA-directed RNA polymeracialized sigma subunit
LVISKB_2076	Hypothetical protein LVISKB_2076
LVISKB_2081	Putative UV-damage repair protein UvrX	DNA replication, recombination and repair
LVISKB_2082	Putative UV-damage repair protein UvrX	DNA replication, recombination and repair
LVISKB_2083	Macrolide export ATP-binding/permease protein MacB
LVISKB_2097	Hypothetical protein LVISKB_2097
LVISKB_2110	Amino acid permease-associated region
LVISKB_2114	Hypothetical protein LVISKB_2114
LVISKB_2115	Hypothetical protein LVISKB_2115
LVISKB_2116	Hypothetical protein LVISKB_2116
LVISKB_2117	Conserved hypothetical protein
LVISKB_2119	Hypothetical protein LVISKB_2119
LVISKB_2120	Hypothetical protein LVISKB_2120
LVISKB_2121	Conserved hypothetical protein	Function unknown
LVISKB_2122	Hypothetical protein LVISKB_2122
LVISKB_2123	Hypothetical protein LVISKB_2123
LVISKB_2124	ICEBs1 integrase	DNA replication, recombination and repair
LVISKB_2125	Autolysin	General function prediction only
LVISKB_2126	Hypothetical protein LVISKB_2126
LVISKB_2127	Hypothetical protein LVISKB_2127
LVISKB_2128	Hypothetical protein LVISKB_2128
LVISKB_2129	Hypothetical protein LVISKB_2129
LVISKB_2130	Conserved hypothetical protein
LVISKB_2132	Phage related protein
LVISKB_2133	Conserved hypothetical protein
LVISKB_2134	Uncharacterized protein YqbT	Function unknown
LVISKB_2135	Conserved hypothetical protein
LVISKB_2136	Conserved hypothetical protein
LVISKB_2137	Uncharacterized protein YqbQ
LVISKB_2138	Conserved hypothetical protein
LVISKB_2139	Hypothetical protein LVISKB_2138
LVISKB_2140	Minor tail
LVISKB_2141	Hypothetical protein LVISKB_2141
LVISKB_2142	XkdN-Like Protein
LVISKB_2143	Phage-like element PBSX protein XkdM
LVISKB_2144	Phage-like element PBSX protein XkdK
LVISKB_2145	Hypothetical protein LVISKB_2145
LVISKB_2146	Conserved hypothetical protein
LVISKB_2147	Conserved hypothetical protein
LVISKB_2148	Phage related protein
LVISKB_2149	Conserved hypothetical protein
LVISKB_2150	Hypothetical protein LVISKB_2150
LVISKB_2151	Phage capsid protein
LVISKB_2152	Scaffolding protein
LVISKB_2153	Hypothetical protein LVISKB_2153
LVISKB_2154	Phage protein
LVISKB_2155	Portal protein
LVISKB_2156	Uncharacterized protein YqaT	General function prediction only
LVISKB_2157	Terminase small subunit	DNA replication, recombination and repair
LVISKB_2158	Hypothetical protein LVISKB_2158
LVISKB_2159	Conserved hypothetical protein
LVISKB_2160	Hypothetical protein LVISKB_2160
LVISKB_2161	Hypothetical protein LVISKB_2161
LVISKB_2163	Conserved hypothetical protein	General function prediction only
LVISKB_2164	Conserved hypothetical protein
LVISKB_2165	Uncharacterized protein YejH	Transcription, DNA replication, recombination and repair
LVISKB_2168	Hypothetical protein LVISKB_2168
LVISKB_2169	Hypothetical protein LVISKB_2169
LVISKB_2170	Hypothetical protein LVISKB_2170
LVISKB_2171	Hypothetical protein LVISKB_2171
LVISKB_2172	Hypothetical protein LVISKB_2172
LVISKB_2173	Conserved hypothetical protein
LVISKB_2174	Uncharacterized protein HI_1418	Transcription
LVISKB_2175	Hypothetical protein LVISKB_2175
LVISKB_2176	Transcriptional regulator
LVISKB_2177	Conserved hypothetical protein
LVISKB_2178	Hypothetical protein LVISKB_2178
LVISKB_2179	Conserved hypothetical protein
LVISKB_2180	Conserved hypothetical protein
LVISKB_2181	Transposase from transposon Tn1545	DNA replication, recombination and repair
LVISKB_2185	Transcriptional regulator ArsR family
LVISKB_2186	Multidrug resistance protein stp	Carbohydrate transport and metabolism, Amino acid transport and metabolism, Inorganic ion transport and metabolism, General function prediction only
LVISKB_2191	Transposase	DNA replication, recombination and repair
LVISKB_2192	Transposase
LVISKB_2193	Probable transposase for insertion-like sequence element IS1161	DNA replication, recombination and repair
LVISKB_2194	Transposase
LVISKB_2205	Pyrimidine-specific ribonucleoside hydrolase rihA	Nucleotide transport and metabolism
LVISKB_2215	ABC transporter permease
LVISKB_2218	Hypothetical protein LVISKB_2218
LVISKB_2231	Uncharacterized glycosyl hydrolase ML0392	Carbohydrate transport and metabolism
LVISKB_2234	Hypothetical protein LVISKB_2234
LVISKB_2250	Transposase
LVISKB_2251	Probable transposase for insertion-like sequence element IS1161	DNA replication, recombination and repair
LVISKB_2252	Transposase	DNA replication, recombination and repair
LVISKB_2264	Hypothetical protein LVISKB_2264
LVISKB_2265	Conserved hypothetical protein
LVISKB_2266	Regulatory protein UhpC	Carbohydrate transport and metabolism
LVISKB_2267	Hypothetical protein YiaL
LVISKB_2268	L-ribulose-5-phosphate 4-epimerase	Carbohydrate transport and metabolism
LVISKB_2269	Putative hexulose-6-phosphate isomerase	Carbohydrate transport and metabolism
LVISKB_2270	L-xylulose/3-keto-L-gulonate kinase	Carbohydrate transport and metabolism
LVISKB_2271	Conserved hypothetical protein
LVISKB_2272	Glyoxylate reductase	Coenzyme metabolism, Amino acid transport and metabolism
LVISKB_2273	HTH-type transcriptional regulator KdgR	Transcription
LVISKB_2295	Hypothetical protein LVISKB_2295
LVISKB_2303	Hypothetical protein LVISKB_2303
LVISKB_2315	Conserved hypothetical protein
LVISKB_2319	Conserved hypothetical protein
LVISKB_2332	Probable transposase for insertion-like sequence element IS1161	DNA replication, recombination and repair
LVISKB_2336	Quinone oxidoreductase 2	Cell envelope biogenesis, outer membrane, Carbohydrate transport and metabolism
LVISKB_2341	Hypothetical protein LVISKB_2341
LVISKB_2358	Hypothetical protein LVISKB_2358
LVISKB_2370	Hypothetical protein LVISKB_2370
LVISKB_2381	Hypothetical protein LVISKB_2381
LVISKB_2385	Conserved hypothetical protein
