# Supplementary material for: Genomic Analysis by Deep Sequencing of the Probiotic Lactobacillus brevis KB290 Harboring Nine Plasmids Reveals Genomic Stability
Source: PLoS One. 2013 Mar 27;8(3):e60521. doi: 10.1371/journal.pone.0060521 (PMC3609814; doi:10.1371/journal.pone.0060521)
Supplement: Table S6 — The 169 chromosomal genes found in ATCC 367 but not in KB290. (XLS) [file pone.0060521.s011.xls]

## Sheet: Table S6
Table S6 The 169 chrosomal genes found in ATCC 367 but not KB290
Locus	Definition	COG functional category
LVIS_0014	ABC-type oligopeptide transport system, periplasmic component	Amino acid transport and metabolism
LVIS_0019	Hypothetical protein
LVIS_0037	Hypothetical protein
LVIS_0038	Hypothetical protein
LVIS_0039	Hypothetical protein
LVIS_0040	5'-nucleotidase	Nucleotide transport and metabolism
LVIS_0041	Acetyltransferase
LVIS_0042	Hypothetical protein
LVIS_0043	IS30 family transposase	DNA replication, recombination and repair
LVIS_0044	Site-specific DNA methylase	DNA replication, recombination and repair
LVIS_0045	Transposase	DNA replication, recombination and repair
LVIS_0046	Hypothetical protein
LVIS_0047	IS30 family transposase	DNA replication, recombination and repair
LVIS_0048	Hypothetical protein
LVIS_0049	IS30 family transposase	DNA replication, recombination and repair
LVIS_0121	IS30 family transposase	DNA replication, recombination and repair
LVIS_0151	IS30 family transposase	DNA replication, recombination and repair
LVIS_0167	Hypothetical protein
LVIS_0185	Hypothetical protein
LVIS_0194	Transposase	DNA replication, recombination and repair
LVIS_0212	Hypothetical protein
LVIS_0224	IS30 family transposase	DNA replication, recombination and repair
LVIS_0262	Hypothetical protein
LVIS_0264	Hypothetical protein
LVIS_0284	Hypothetical protein
LVIS_0296	Hypothetical protein
LVIS_0325	2-dehydro-3-deoxygluconokinase	Carbohydrate transport and metabolism
LVIS_0328	Galacitol PTS, EIIC	Carbohydrate transport and metabolism
LVIS_0329	Hypothetical protein
LVIS_0352	Hypothetical protein
LVIS_0372	Permease
LVIS_0376	IS30 family transposase	DNA replication, recombination and repair
LVIS_0422	Hypothetical protein
LVIS_0436	Hypothetical protein
LVIS_0445	Hypothetical protein
LVIS_0473	Hypothetical protein
LVIS_0484	Hypothetical protein
LVIS_0497	Hypothetical protein
LVIS_0504	Hypothetical protein
LVIS_0512	Hypothetical protein
LVIS_0561	IS30 family transposase	DNA replication, recombination and repair
LVIS_0585	Ribosomal protein L33	Translation, ribosomal structure and biogenesis
LVIS_0628	Hypothetical protein
LVIS_0680	Hypothetical protein
LVIS_0711	Hypothetical protein
LVIS_0716	IS30 family transposase	DNA replication, recombination and repair
LVIS_0717	Hypothetical protein
LVIS_0718	Hypothetical protein
LVIS_0720	Hypothetical protein
LVIS_0734	Hypothetical protein
LVIS_0744	Ribosomal protein S21	Translation, ribosomal structure and biogenesis
LVIS_0790	Hypothetical protein	Function unknown
LVIS_0794	Hypothetical protein
LVIS_0808	Zn-dependent protease
LVIS_0821	Hypothetical protein
LVIS_0843	Hypothetical protein
LVIS_0913	Hypothetical protein
LVIS_1000	Ribosomal protein L33	Translation, ribosomal structure and biogenesis
LVIS_1006	Hypothetical protein
LVIS_1023	50S ribosomal protein L32
LVIS_1065	Hypothetical protein
LVIS_1069	Hypothetical protein
LVIS_1070	Zn peptidase	Amino acid transport and metabolism
LVIS_1071	Hypothetical protein
LVIS_1074	Hypothetical protein
LVIS_1075	Hypothetical protein
LVIS_1084	Hypothetical protein
LVIS_1089	Hypothetical protein
LVIS_1094	Hypothetical protein
LVIS_1095	Hypothetical protein
LVIS_1097	Hypothetical protein
LVIS_1098	Hypothetical protein
LVIS_1099	Hypothetical protein
LVIS_1100	Hypothetical protein
LVIS_1101	Phage Mu protein F like protein
LVIS_1102	Phage portal protein, SPP1 Gp6-like
LVIS_1103	Phage terminase large subunit
LVIS_1104	Integrase	DNA replication, recombination and repair
LVIS_1105	Hypothetical protein	DNA replication, recombination and repair
LVIS_1106	Hypothetical protein
LVIS_1107	Hypothetical protein
LVIS_1108	Hypothetical protein
LVIS_1112	Hypothetical protein
LVIS_1114	Hypothetical protein
LVIS_1115	Hypothetical protein
LVIS_1116	Hypothetical protein
LVIS_1117	Hypothetical protein
LVIS_1118	Hypothetical protein
LVIS_1119	Hypothetical protein
LVIS_1120	Hypothetical protein
LVIS_1121	Hypothetical protein
LVIS_1122	Hypothetical protein
LVIS_1123	Hypothetical protein
LVIS_1124	Hypothetical protein
LVIS_1126	Hypothetical protein
LVIS_1127	Hypothetical protein
LVIS_1128	Replicative DNA helicase	DNA replication, recombination and repair
LVIS_1130	Hypothetical protein
LVIS_1131	Hypothetical protein
LVIS_1134	Hypothetical protein
LVIS_1135	Hypothetical protein
LVIS_1136	Hypothetical protein
LVIS_1137	Hypothetical protein
LVIS_1138	Hypothetical protein
LVIS_1139	Phage anti-repressor protein
LVIS_1140	Hypothetical protein
LVIS_1141	XRE family transcriptional regulator
LVIS_1143	Hypothetical protein
LVIS_1144	Hypothetical protein
LVIS_1145	Hypothetical protein
LVIS_1210	Hypothetical protein
LVIS_1297	Hypothetical protein
LVIS_1300	IS30 family transposase	DNA replication, recombination and repair
LVIS_1301	Signal transduction diguanylate cyclase
LVIS_1307	Transposase	DNA replication, recombination and repair
LVIS_1308	Transposase	DNA replication, recombination and repair
LVIS_1318	Hypothetical protein
LVIS_1320	Hypothetical protein
LVIS_1321	IS30 family transposase	DNA replication, recombination and repair
LVIS_1353	URI-like endonuclease	DNA replication, recombination and repair
LVIS_1494	Transposase	DNA replication, recombination and repair
LVIS_1506	Hypothetical protein
LVIS_1507	Hypothetical protein
LVIS_1621	Restriction endonuclease
LVIS_1622	Adenine-specific DNA methylase	DNA replication, recombination and repair
LVIS_1623	Hypothetical protein
LVIS_1624	IS30 family transposase	DNA replication, recombination and repair
LVIS_1625	Adenine-specific DNA methylase	DNA replication, recombination and repair
LVIS_1626	Transcriptional regulator
LVIS_1644	Protein tyrosine/serine phosphatase	Signal transduction mechanisms
LVIS_1645	IS30 family transposase	DNA replication, recombination and repair
LVIS_1667	50S ribosomal protein L36	Translation, ribosomal structure and biogenesis
LVIS_1677	Ribosomal protein S14	Translation, ribosomal structure and biogenesis
LVIS_1721	IS30 family transposase	DNA replication, recombination and repair
LVIS_1726	IS30 family transposase	DNA replication, recombination and repair
LVIS_1738	Hypothetical protein
LVIS_1747	IS30 family transposase	DNA replication, recombination and repair
LVIS_1777	Hypothetical protein
LVIS_1805	IS30 family transposase	DNA replication, recombination and repair
LVIS_1837	Hypothetical protein
LVIS_1846	Hypothetical protein
LVIS_1874	IS30 family transposase	DNA replication, recombination and repair
LVIS_1876	Hypothetical protein
LVIS_1887	Hypothetical protein
LVIS_1892	Hypothetical protein
LVIS_1893	Hypothetical protein
LVIS_1899	Hypothetical protein
LVIS_1900	Hypothetical protein
LVIS_1921	Transposase	DNA replication, recombination and repair
LVIS_1942	Cold shock protein	Transcription
LVIS_1948	Hypothetical protein
LVIS_1960	Hypothetical protein
LVIS_2013	Hypothetical protein
LVIS_2039	Hypothetical protein
LVIS_2052	Hypothetical protein
LVIS_2080	Hypothetical protein
LVIS_2084	Hypothetical protein	Function unknown
LVIS_2085	Hypothetical protein
LVIS_2086	Hypothetical protein
LVIS_2124	Hypothetical protein
LVIS_2134	Transposase	DNA replication, recombination and repair
LVIS_2149	Hypothetical protein
LVIS_2216	D-xylose proton-symporter
LVIS_2217	Hypothetical protein
LVIS_2241	3-oxoacyl-ACP reductase	Lipid metabolism, Secondary metabolites biosynthesis, transport and catabolism, General function prediction only
LVIS_2242	Transcriptional regulator	Transcription
LVIS_2282	Hypothetical protein
LVIS_2292	Hypothetical protein
LVIS_2314	Ribosomal protein L34	Translation, ribosomal structure and biogenesis
