# Supplementary material for: Genomic Analysis by Deep Sequencing of the Probiotic Lactobacillus brevis KB290 Harboring Nine Plasmids Reveals Genomic Stability
Source: PLoS One. 2013 Mar 27;8(3):e60521. doi: 10.1371/journal.pone.0060521 (PMC3609814; doi:10.1371/journal.pone.0060521)
Supplement: Table S7 — The CW-PS cluster found in KB290. (XLS) [file pone.0060521.s012.xls]

## Sheet: Table S7
Table S7 The CW-PS cluster found in KB290
Locus	No. of amino acids in product	Product	BLASTP best hits against the nr database (organism, accession ID)
LVISKB_1570	335	Putative dTDP-glucose 4,6-dehydratase	L. sakei subsp. sakei 23K, CAI55797
LVISKB_1571	361	Transcriptional regulator	Pediococcus pentosaceus ATCC 25745, ABJ67679
LVISKB_1572	280	dTDP-4-dehydrorhamnose reductase	L. coryniformis subsp. torquens KCTC 3535, AEOS01000061
LVISKB_1573	342	dTDP-glucose 4,6-dehydratase	Enterococcus faecium TX1330, EEI61370
LVISKB_1574	193	dTDP-4-dehydrorhamnose 3,5-epimerase	L. salivarius ATCC 11741, EEJ74209
LVISKB_1575	294	Glucose-1-phosphate thymidylyltransferase	L. plantarum JDM1, ACT61919
LVISKB_1576	482	Flippase Wzx	Streptococcus pneumoniae, CAI33609
LVISKB_1577	307	Putative teichoic acid/polysaccharide biosynthesis protein	L. sakei subsp. sakei 23K, CAI55885
LVISKB_1578	385	CDP-glycerol:poly(glycerophosphate) glycerophosphotransferase	L. coryniformis subsp. coryniformis KCTC 3167, AELK01000092
LVISKB_1579	230	Glycosyltransferase-like protein	L. casei ATCC 334, ABJ69096
LVISKB_1580	297	Glycosyltransferase	L. casei ATCC 334, ABJ69095
LVISKB_1581	416	Conserved hypothetical protein	Bacteroides helcogenes P 36-108, ADV44207
LVISKB_1582	260	Putative glycosyltransferase WelF	L. plantarum JDM1, ACT61909
LVISKB_1583	226	Priming glycosyltransferase	L. pentosus IG1, CCC16031
LVISKB_1584	260	Conserved hypothetical protein	Pediococcus acidilactici 7_4, EFA26507
LVISKB_1585	256	Tyrosine-protein kinase	L. farciminis KCTC 3681, AEOT01000027
LVISKB_1586	263	Capsular polysaccharide biosynthesis protein	L. farciminis KCTC 3681, AEOT01000027
