# Supplementary material for: Genomic Analysis by Deep Sequencing of the Probiotic Lactobacillus brevis KB290 Harboring Nine Plasmids Reveals Genomic Stability
Source: PLoS One. 2013 Mar 27;8(3):e60521. doi: 10.1371/journal.pone.0060521 (PMC3609814; doi:10.1371/journal.pone.0060521)
Supplement: Table S8 — Mutations and minority variations in the genomes of four periodic KB290 strains. (XLS) [file pone.0060521.s013.xls]

## Sheet: Table S8
Table S8 Mutations and minority variations in the genomes of four periodic KB290 strains
Locus		Base position	Gene product	Reference base (KB290)	Base substituion (%) in each periodic KB290 strain				Amino acid change	COG functional category
					KB290_2009	KB290_2006	KB290_2005	KB290_1994
Chromosome
	LVISKB_0136	138013	Alpha-glucosidase 2	T	G (23)	ND	ND	ND	Ile→Met	Carbohydrate transport and metabolism
	LVISKB_0163	168677	Accessory gene regulator protein C	T	A (24)	ND	ND	ND		Signal transduction mechanisms
	LVISKB_0177	181119	Oligopeptide transport ATP-binding protein OppF	T	G (26)	ND	ND	ND	Lys→Gln	Amino acid transport and metabolism
	LVISKB_0258	262624	Conserved hypothetical protein	A	C (30)	ND	ND	ND	Asn→His
	LVISKB_0298	309541	Glycine betaine/carnitine/choline-binding protein	T	G (21)	ND	ND	ND	Gln→His	Cell envelope biogenesis, outer membrane
	LVISKB_0410	420318	Quinolone resistance protein NorA	T	G (21)	ND	ND	ND	Phe→Leu	Carbohydrate transport and metabolism, Amino acid transport and metabolism, Inorganic ion transport and metabolism, General function prediction only
	LVISKB_0480	499728	Bifunctional protein GlmU	G	A (21)	ND	ND	ND	Val→Met	Cell envelope biogenesis, outer membrane
	LVISKB_0483	501862	MerR family transcriptional regulator	C	G (20)	ND	ND	ND	Arg→Pro
	Non-coding	534057		A	ND	ND	ND	G (20)
	LVISKB_0616	646034	Conserved hypothetical protein	T	A (24)	ND	ND	ND
	LVISKB_0724	752512	Conserved hypothetical protein	C	T (32)	ND	ND	ND
	LVISKB_0760	789852	Inner membrane protein YbiR	T	A (26)	ND	ND	ND	Asn→Tyr	Inorganic ion transport and metabolism
	LVISKB_0797	823111	Band 7 protein	T	G (34)	ND	ND	ND	Phe→Cys	Posttranslational modification, protein turnover, chaperones
	Non-coding	827726		T	C (23)	ND	ND	ND
	LVISKB_0802	828258	Conserved hypothetical protein	T	G (23)	ND	ND	ND	Leu→Val
	LVISKB_0888	910572	Conserved hypothetical protein	C	G (22)	ND	ND	ND	Pro→Arg
	Non-coding	954300		A	T (31)	ND	ND	ND
	LVISKB_0956	984800	Membrane protein oxaA 2	C	G (22)	ND	ND	ND		Intracellular trafficking, secretion, and vesicular transport
	LVISKB_1055	1072430	Conserved hypothetical protein	G	A (24)	A (31)	ND	A (42)	Arg→His
	LVISKB_1118	1127232	Mevalonate kinase	G	A (20)	ND	ND	ND	Leu→Phe	Lipid metabolism
	LVISKB_1340	1352194	ComE operon protein 3	T	G (22)	ND	ND	ND	Gln→His	General function prediction only
	Non-coding	1379968		A	C (27)	ND	ND	ND
	LVISKB_1398	1411537	UDP-N-acetylmuramoylalanine--D-glutamate ligase	A	G (21)	ND	ND	ND	Ile→Ser	Cell envelope biogenesis, outer membrane
	Non-coding	1484050		T	A (21)	ND	ND	ND
	Non-coding	1490132		C	ND	ND	ND	T (99)
	Non-coding	1490227		T	ND	ND	ND	C (100)
	LVISKB_1814	1837317	Thiaminase-2	A	C (24)	ND	ND	ND	Gln→His	Transcription
	LVISKB_1921	1940134	General stress protein 14	T	A (22)	ND	ND	ND	Gln→Leu	General function prediction only
	LVISKB_1968	1987347	Putative ABC transporter ATP-binding protein BCE_3323	A	T (25)	ND	ND	ND		Inorganic ion transport and metabolism
	Non-coding	2077788		T	G (34)	ND	ND	ND
	LVISKB_2098	2111739	Glyoxal reductase	T	G (27)	ND	ND	ND	Gln→Pro	General function prediction only
	LVISKB_2281	2276109	Putative agmatine deiminase	C	A (28)	ND	ND	ND	Leu→Phe	Amino acid transport and metabolism
pKB290-1
	LVISKB_P1-0022	20074	41 kDa protein	C	ND	T (58)	ND	ND
pKB290-3
	Non-coding	2055		G	ND	A (100)	ND	ND
	LVISKB_P3-0022	24062	DNA topoisomerase 3	T	C (22)	ND	ND	ND		DNA replication, recombination and repair
	LVISKB_P3-0022	24107	DNA topoisomerase 3	A	ND	ND	T (33)	ND		DNA replication, recombination and repair
	LVISKB_P3-0022	24112	DNA topoisomerase 3	T	C (48)	C (43)	C (32)	ND	Thr→Ala	DNA replication, recombination and repair
	LVISKB_P3-0022	24116	DNA topoisomerase 3	C	A (46)	A (43)	A (31)	ND		DNA replication, recombination and repair
	LVISKB_P3-0022	24134	DNA topoisomerase 3	C	T (44)	T (42)	T (27)	ND		DNA replication, recombination and repair
pKB290-7
	Non-coding	1242		G	T (29)	ND	T (29)	T (30)
ND indicates none detected.
